# Supplementary material for: Screening and Evaluation of Chassis Cells for Heterologous Biosynthesis of Gas Vesicles as Ultrasound Contrast Agents
Source: Mar Drugs. 2026 Mar 11;24(3):106. doi: 10.3390/md24030106 (PMC13027821; doi:10.3390/md24030106)
Supplement: Supplementary file 1 [file marinedrugs-24-00106-s001.zip]

Archive with 1 entries (1 files):
- marinedrugs-4157020-supplementary.pdf
